# Supplementary material for: Molecular Characterization of Hovenia Dulcis-Associated Virus 1 (HDaV1) and 2 (HDaV2): New Tentative Species within the Order Picornavirales
Source: Viruses. 2020 Aug 27;12(9):950. doi: 10.3390/v12090950 (PMC7552035; doi:10.3390/v12090950)
Supplement: Supplementary file 1 [file viruses-12-00950-s001.zip]

Archive with 10 entries (9 files):
- SupplementaryFiles/
- __MACOSX/._SupplementaryFiles
- SupplementaryFiles/Table_S1 .xlsx
- __MACOSX/SupplementaryFiles/._Table_S1 .xlsx
- SupplementaryFiles/Table_S2.xlsx
- __MACOSX/SupplementaryFiles/._Table_S2.xlsx
- SupplementaryFiles/.DS_Store
- __MACOSX/SupplementaryFiles/._.DS_Store
- SupplementaryFiles/SupplementaryFigures.pdf
- __MACOSX/SupplementaryFiles/._SupplementaryFigures.pdf
