# Supplementary material for: Molecular Characterization of Hovenia Dulcis-Associated Virus 1 (HDaV1) and 2 (HDaV2): New Tentative Species within the Order Picornavirales
Source: Viruses. 2020 Aug 27;12(9):950. doi: 10.3390/v12090950 (PMC7552035; doi:10.3390/v12090950)
Supplement: Supplementary file 1 [file viruses-12-00950-s001.zip › SupplementaryFiles/Table_S1 .xlsx]

## Sheet: Planilha1
Family	Accession	Organism	Sequence Length
Dicistroviridae	NC_002548	Acute bee paralysis virus - ABPV	9491
Dicistroviridae	MH459180	Bemisia-associated dicistrovirus 1 - BaDV-1	8293
Dicistroviridae	MN231041	Bemisia-associated dicistrovirus 2 - BaDV-2	8052
Dicistroviridae	NC_003784	Black queen cell virus - BQCV	8550
Dicistroviridae	NC_003924	Cricket paralysis virus - CrPV	9185
Dicistroviridae	NC_009025	Israeli acute paralysis virus - IAPV	9499
Dicistroviridae	NC_004807	Kashmir bee virus - KBV	9524
Dicistroviridae	NC_014793	Mud crab dicistrovirus - MCDV	10436
Dicistroviridae	NC_003783	Triatoma virus - TrV	9010
Dicistroviridae	NC_004365	Aphid lethal paralysis virus - ALPV	9812
Iflaviridae	NC_004830	Deformed wing virus - DWV	10140
Iflaviridae	NC_023022	Formica exsecta virus 2	9160
Iflaviridae	NC_003781	Infectious flacherie virus - BmIFV	9650
Iflaviridae	NC_002066	Sacbrood virus - SBV	8832
Iflaviridae	NC_006494	Varroa destructor virus 1 - VDV-1	10112
Marnaviridae	NC_007522	Schizochytrium single-stranded RNA virus - SssRNAV	9035
Marnaviridae	NC_012212	Chaetoceros socialis f. radians RNA virus 01 - CsfrRNAV	9467
Marnaviridae	AB971661	Chaetoceros tenuissimus RNA virus type-II - CtenRNAVII	9562
Marnaviridae	NC_005281	Heterosigma akashiwo RNA virus - HaRNAV	8587
Marnaviridae	MH171300	Marine RNA virus BC-4	8593
Marnaviridae	NC_009757	Marine RNA virus JP-A	9236
Marnaviridae	NC_009758	Marine RNA virus JP-B	8926
Marnaviridae	KT727026	Marine RNA virus PAL473	6360
Marnaviridae	KF412901.2	Marine RNA virus SF-2	9321
Marnaviridae	KF478836.2	Marine RNA virus SF-3	8648
Marnaviridae	NC_018613	Rhizosolenia setigera RNA virus 01 - RsRNAV	8877
Picornaviridae	NC_026470	African bat icavirus A	8096
Picornaviridae	NC_006553	Avian sapelovirus	8289
Picornaviridae	NC_018506	Bluegill picornavirus	8050
Picornaviridae	NC_018668	Bovine hungarovirus 1 BHuV	7583
Picornaviridae	NC_023422	Caprine kobuvirus	8305
Picornaviridae	NC_008250	Duck hepatitis A virus 1 - DHAV-	7711
Picornaviridae	NC_001479	Encephalomyocarditis virus - EMCV	7835
Picornaviridae	NC_003983	Equine rhinitis B virus 1 - ERBV-1	8828
Picornaviridae	NC_004004	Foot-and-mouth disease virus - type O	8134
Picornaviridae	NC_015626	Pigeon picornavirus B - FMD	7801
Picornaviridae	NC_027054	Porcine kobuvirus - PKoV	8121
Picornaviridae	NC_009448	Saffold virus - SAFV	8115
Picornaviridae	NC_028364	Shrew hepatovirus - SrHAV	7810
Picornaviridae	NC_018400	Turkey gallivirus	8496
Picornaviridae	NC_029854	Yak enterovirus	7382
Polycipiviridae	NC_035450	Lasius neglectus virus 1 - LniV-1	11851
Polycipiviridae	NC_035456	Lasius niger virus 1 - LniV-1	11092
Polycipiviridae	NC_035457	Myrmica scabrinodis virus 1	11900
Polycipiviridae	NC_009544	Solenopsis invicta virus 2 - SINV-2	11319
Secoviridae	NC_003787	Apple latent spherical virus RNA 1 - ALSV	6812
Secoviridae	NC_003788	Apple latent spherical virus RNA 2 - ALSV	3384
Secoviridae	NC_022004	Broad bean true mosaic virus RNA 1 -	6068
Secoviridae	NC_022006	Broad bean true mosaic virus RNA 2	3532
Secoviridae	NC_025479	Carrot torradovirus 1 RNA 1	6944
Secoviridae	NC_025480	Carrot torradovirus 1 RNA 2	4995
Secoviridae	NC_029036	Currant latent virus RNA 2	3292
Secoviridae	NC_029038	Currant latent virus RNA 1	6603
Secoviridae	NC_023016	Lamium mild mosaic virus RNA 1 ´- LMMV	6080
Secoviridae	NC_023017	Lamium mild mosaic virus RNA 2 - LMMV	4065
Secoviridae	NC_011189	Mikania micrantha mosaic virus RNA 2 - MMMV	3418
Secoviridae	NC_011190	Mikania micrantha mosaic virus RNA 1 - MMMV	5862
Secoviridae	NC_035218	Motherwort yellow mottle virus RNA 1 - MYMoV	7068
Secoviridae	NC_035220	Motherwort yellow mottle virus RNA 2 - MYMoV	4963
Secoviridae	NC_010709	Radish mosaic virus RNA 1 - RaMV	6064
Secoviridae	NC_010710	Radish mosaic virus RNA 2 - RaMV	4020
Secoviridae	NC_013076	Tomato chocolate spot virus - ToCSV	5109
Secoviridae	NC_010987	Tomato marchitez virus RNA 1 - ToChV	7229
Secoviridae	NC_010988	Tomato marchitez virus RNA 2 - ToChV	4906
Secoviridae	NC_003839	Tomato ringspot virus RNA 2 - TomRSV	7271
Secoviridae	NC_003840	Tomato ringspot virus RNA 1- TomRSV	8214
Secoviridae	NC_009013	Tomato torrado virus RNA 1	7808
Secoviridae	NC_009032	Tomato torrado virus RNA 2	5403
Secoviridae	NC_001632	Rice tungro spherical virus RTSV	12226
unknow	MT079817	Hovenia dulcis associated virus 1 HDaV1	9534
unknow	MT079818	Hovenia dulcis associated virus 2 HDaV2	8126
unknow	MG995696	Darwin bee virus 6 - DBV	9123
unknow	NC_033212	Hubei picorna-like virus 78	9440
unknow	NC_033160	Hubei picorna-like virus 79	9186
unknow	NC_033141	Hubei picorna-like virus 80	6021
	MK533158	Tetranychus urticae-associated picorna-like virus 2	6432
	_
	_
