# Supplementary material for: Molecular Characterization of Hovenia Dulcis-Associated Virus 1 (HDaV1) and 2 (HDaV2): New Tentative Species within the Order Picornavirales
Source: Viruses. 2020 Aug 27;12(9):950. doi: 10.3390/v12090950 (PMC7552035; doi:10.3390/v12090950)
Supplement: Supplementary file 1 [file viruses-12-00950-s001.zip › SupplementaryFiles/Table_S2.xlsx]

## Sheet: Planilha1
Acession Number	Virus	Host	ApA	ApC	ApG	ApT	CpA	CpC	CpG	CpT	GpA	GpC	GpG	GpT	TpA	TpC	TpG	TpT
NC_009013/ NC_009032	Tomato torrado virus	Plants	0.0792	0.0446	0.0592	0.0744	0.0540	0.0460	0.0201	0.0837	0.0596	0.0451	0.0471	0.0517	0.0646	0.0682	0.0771	0.1253
AB971661	Chaetoceros tenuissimus RNA virus	Others	0.0842	0.0516	0.0689	0.0749	0.0712	0.0387	0.0371	0.0578	0.0912	0.0473	0.0501	0.0549	0.0332	0.0671	0.0874	0.0844
KP100644	African bat icavirus A	Vertebrates	0.0776	0.0649	0.0458	0.0594	0.0784	0.0773	0.0274	0.0862	0.0551	0.0494	0.0508	0.0484	0.0367	0.0778	0.0797	0.0850
KF412901	Marine RNA virus SF-2	Others	0.0643	0.0547	0.0582	0.0706	0.0676	0.0467	0.0444	0.0540	0.0722	0.0540	0.0520	0.0745	0.0437	0.0573	0.0980	0.0880
KT727026	Marine RNA virus PAL473	Others	0.0816	0.0613	0.0612	0.0804	0.0727	0.0426	0.0374	0.0554	0.0653	0.0469	0.0480	0.0588	0.0649	0.0572	0.0723	0.0940
MG995692	Darwin bee virus 5	Others	0.1022	0.0514	0.0527	0.0997	0.0583	0.0339	0.0282	0.0499	0.0643	0.0374	0.0413	0.0590	0.0814	0.0475	0.0797	0.1133
MG995693	Darwin bee virus 1	Others	0.1205	0.0536	0.0571	0.1081	0.0614	0.0224	0.0234	0.0493	0.0710	0.0326	0.0330	0.0531	0.0865	0.0478	0.0763	0.1039
MG995694	Darwin bee virus 2	Others	0.1045	0.0534	0.0679	0.1027	0.0601	0.0295	0.0237	0.0489	0.0687	0.0343	0.0456	0.0531	0.0950	0.0450	0.0645	0.1030
MG995695	Darwin bee virus 8	Others	0.0844	0.0516	0.0689	0.0749	0.0712	0.0387	0.0371	0.0578	0.0912	0.0473	0.0501	0.0549	0.0332	0.0671	0.0873	0.0844
MG995696	Darwin bee virus 6	Others	0.0981	0.0488	0.0582	0.1064	0.0535	0.0274	0.0206	0.0561	0.0729	0.0284	0.0369	0.0568	0.0872	0.0529	0.0793	0.1164
MG995697	Darwin bee virus 3	Others	0.0853	0.0484	0.0686	0.1004	0.0512	0.0329	0.0309	0.0495	0.0712	0.0382	0.0420	0.0687	0.0949	0.0451	0.0785	0.0942
MG995698	Darwin bee virus 7	Others	0.1091	0.0668	0.0685	0.0927	0.0834	0.0344	0.0256	0.0503	0.0700	0.0415	0.0394	0.0495	0.0745	0.0510	0.0669	0.0763
MG995699	Darwin bee virus 4	Others	0.0849	0.0560	0.0697	0.0884	0.0652	0.0345	0.0335	0.0484	0.0775	0.0435	0.0593	0.0562	0.0715	0.0476	0.0739	0.0898
MH171300	Marine RNA virus BC-4	Others	0.1034	0.0518	0.0655	0.0934	0.0695	0.0352	0.0170	0.0447	0.0731	0.0406	0.0479	0.0584	0.0681	0.0387	0.0897	0.1032
MH459180	Bemisia-associated dicistrovirus 1	Insects	0.1008	0.0572	0.0599	0.0893	0.0686	0.0355	0.0346	0.0454	0.0710	0.0359	0.0415	0.0580	0.0668	0.0555	0.0704	0.1095
MK533158	Tetranychus urticae-associated picorna-like virus 2	Insects	0.1074	0.0537	0.0610	0.1030	0.0527	0.0258	0.0247	0.0475	0.0840	0.0286	0.0454	0.0517	0.0809	0.0428	0.0786	0.1122
MN231041	Bemisia-associated_dicistrovirus_2	Insects	0.1067	0.0574	0.0529	0.0925	0.0645	0.0406	0.0288	0.0558	0.0666	0.0356	0.0389	0.0507	0.0719	0.0560	0.0712	0.1099
NC_001366	Theilovirus	Vertebrates	0.0694	0.0681	0.0480	0.0541	0.0698	0.0844	0.0389	0.0815	0.0620	0.0551	0.0511	0.0486	0.0385	0.0670	0.0788	0.0847
NC_001430	Enterovirus D	Vertebrates	0.0926	0.0662	0.0763	0.0769	0.0867	0.0544	0.0129	0.0557	0.0683	0.0459	0.0517	0.0524	0.0643	0.0433	0.0773	0.0749
NC_001479	Encephalomyocarditis virus	Vertebrates	0.0725	0.0582	0.0679	0.0583	0.0712	0.0892	0.0314	0.0673	0.0711	0.0516	0.0606	0.0522	0.0421	0.0601	0.0757	0.0705
NC_001489	Hepatovirus A	Vertebrates	0.0926	0.0396	0.0690	0.0915	0.0655	0.0318	0.0052	0.0582	0.0786	0.0306	0.0543	0.0543	0.0559	0.0587	0.0893	0.1248
NC_001490	Rhinovirus B14	Vertebrates	0.0994	0.0684	0.0674	0.0857	0.0892	0.0474	0.0122	0.0523	0.0639	0.0338	0.0501	0.0569	0.0684	0.0514	0.0750	0.0785
NC_001612	Enterovirus A	Vertebrates	0.0698	0.0668	0.0672	0.0693	0.0858	0.0646	0.0289	0.0622	0.0642	0.0549	0.0634	0.0553	0.0533	0.0553	0.0784	0.0606
NC_001617	Rhinovirus A	Vertebrates	0.0951	0.0610	0.0656	0.0917	0.0762	0.0471	0.0095	0.0604	0.0611	0.0337	0.0432	0.0592	0.0810	0.0515	0.0789	0.0849
NC_001632	Rice tungro spherical virus	Plants	0.0793	0.0510	0.0744	0.0739	0.0690	0.0409	0.0357	0.0510	0.0843	0.0569	0.0595	0.0602	0.0461	0.0479	0.0912	0.0788
NC_001834	Drosophila C virus	Insects	0.1014	0.0486	0.0516	0.0978	0.0519	0.0302	0.0273	0.0530	0.0706	0.0315	0.0416	0.0601	0.0755	0.0521	0.0833	0.1234
NC_001874	Rhopalosiphum padi virus	Insects	0.0949	0.0579	0.0523	0.0951	0.0563	0.0374	0.0409	0.0509	0.0615	0.0433	0.0374	0.0601	0.0875	0.0471	0.0716	0.1057
NC_001897	Human parechovirus	Vertebrates	0.1022	0.0630	0.0672	0.0904	0.0815	0.0437	0.0091	0.0534	0.0683	0.0340	0.0535	0.0512	0.0709	0.0470	0.0772	0.0874
NC_001918	Aichi virus 1	Vertebrates	0.0495	0.0737	0.0328	0.0389	0.0785	0.1436	0.0605	0.0949	0.0450	0.0642	0.0587	0.0435	0.0219	0.0961	0.0594	0.0387
NC_002066	Sacbrood virus	Insects	0.0866	0.0502	0.0705	0.0912	0.0498	0.0349	0.0339	0.0445	0.0738	0.0402	0.0628	0.0662	0.0882	0.0378	0.0759	0.0934
NC_002548	Acute bee paralysis virus	Insects	0.1295	0.0557	0.0688	0.1029	0.0636	0.0295	0.0197	0.0411	0.0813	0.0280	0.0414	0.0500	0.0825	0.0406	0.0707	0.0947
NC_003003/ NC_003004	Broad bean wilt virus 2	Plants	0.0907	0.0396	0.0721	0.0795	0.0700	0.0339	0.0257	0.0466	0.0739	0.0547	0.0624	0.0597	0.0473	0.0480	0.0906	0.1053
NC_003005	Taura syndrome virus	Insects	0.0739	0.0536	0.0680	0.0845	0.0679	0.0450	0.0359	0.0533	0.0710	0.0480	0.0454	0.0661	0.0672	0.0554	0.0811	0.0838
NC_003113	Perina nuda virus	Insects	0.0735	0.0644	0.0703	0.0748	0.0602	0.0427	0.0385	0.0502	0.0781	0.0443	0.0632	0.0642	0.0712	0.0403	0.0778	0.0862
NC_003445/ NC_003446	Strawberry mottle virus	Plants	0.0767	0.0560	0.0571	0.0690	0.0637	0.0571	0.0346	0.0642	0.0717	0.0422	0.0627	0.0592	0.0467	0.0642	0.0815	0.0934
NC_003496/ NC_003495	Bean pod mottle virus	Plants	0.1028	0.0373	0.0624	0.0843	0.0663	0.0294	0.0124	0.0618	0.0672	0.0410	0.0450	0.0615	0.0505	0.0622	0.0949	0.1208
NC_003509/ NC_003502	Blackcurrant reversion virus	Plants	0.0667	0.0473	0.0587	0.0718	0.0598	0.0515	0.0377	0.0666	0.0605	0.0574	0.0592	0.0648	0.0575	0.0594	0.0864	0.0947
NC_003545/ NC_003544	Cowpea severe mosaic virus	Plants	0.0912	0.0512	0.0656	0.0827	0.0748	0.0327	0.0193	0.0580	0.0690	0.0479	0.0564	0.0587	0.0557	0.0531	0.0906	0.0930
NC_003549/ NC_003550	Cowpea mosaic virus	Plants	0.0824	0.0427	0.0669	0.0758	0.0651	0.0351	0.0184	0.0652	0.0709	0.0479	0.0576	0.0620	0.0494	0.0581	0.0955	0.1069
NC_003615/ NC_003623	Grapevine Fanleaf virus	Plants	0.0789	0.0442	0.0721	0.0650	0.0586	0.0496	0.0271	0.0646	0.0695	0.0566	0.0677	0.0596	0.0531	0.0495	0.0866	0.0973
NC_003622/ NC_003621	Grapevine chrome mosaic virus	Plants	0.0811	0.0435	0.0559	0.0754	0.0638	0.0561	0.0285	0.0673	0.0642	0.0558	0.0639	0.0543	0.0469	0.0603	0.0899	0.0931
NC_003626	Maize chlorotic dwarf virus	Plants	0.0992	0.0548	0.0769	0.0803	0.0687	0.0372	0.0273	0.0538	0.0849	0.0414	0.0537	0.0555	0.0584	0.0537	0.0775	0.0767
NC_003628	Parsnip yellow fleck virus	Plants	0.0901	0.0491	0.0768	0.0715	0.0733	0.0453	0.0202	0.0633	0.0774	0.0491	0.0585	0.0468	0.0468	0.0586	0.0764	0.0969
NC_003693/ NC_003694	Beet ringspot virus	Plants	0.0820	0.0449	0.0551	0.0749	0.0589	0.0533	0.0272	0.0702	0.0663	0.0533	0.0626	0.0548	0.0497	0.0581	0.0922	0.0963
NC_003741/ NC_003738	Red clover mottle virus	Plants	0.0889	0.0510	0.0722	0.0793	0.0738	0.0357	0.0139	0.0609	0.0679	0.0461	0.0543	0.0593	0.0607	0.0516	0.0872	0.0973
NC_003779	Plautia stali intestine virus	Insects	0.1018	0.0492	0.0672	0.0945	0.0556	0.0364	0.0210	0.0572	0.0666	0.0294	0.0387	0.0592	0.0887	0.0553	0.0670	0.1123
NC_003781	Infectious flacherie virus	Insects	0.0764	0.0500	0.0626	0.0900	0.0484	0.0374	0.0431	0.0405	0.0833	0.0459	0.0637	0.0661	0.0708	0.0362	0.0896	0.0960
NC_003782	Himetobi P virus	Insects	0.0959	0.0460	0.0644	0.0860	0.0547	0.0443	0.0247	0.0630	0.0727	0.0355	0.0358	0.0650	0.0691	0.0609	0.0840	0.0980
NC_003783	Triatoma virus	Insects	0.0937	0.0400	0.0585	0.0949	0.0427	0.0294	0.0189	0.0700	0.0679	0.0293	0.0410	0.0599	0.0827	0.0624	0.0798	0.1289
NC_003784	Black queen cell virus	Insects	0.0901	0.0536	0.0655	0.0829	0.0546	0.0358	0.0332	0.0616	0.0733	0.0333	0.0482	0.0615	0.0740	0.0626	0.0695	0.1001
NC_003785/ NC_003786	Satsuma dwarf virus	Plants	0.0670	0.0436	0.0605	0.0695	0.0507	0.0552	0.0474	0.0717	0.0699	0.0612	0.0643	0.0522	0.0530	0.0650	0.0755	0.0935
NC_003791/ NC_003792	Cycas necrotic stunt virus	Plants	0.0829	0.0447	0.0645	0.0687	0.0635	0.0510	0.0257	0.0626	0.0676	0.0600	0.0600	0.0584	0.0468	0.0472	0.0957	0.1007
NC_003799/ NC_003800	Squash mosaic virus	Plants	0.0846	0.0475	0.0634	0.0736	0.0645	0.0426	0.0233	0.0617	0.0676	0.0510	0.0554	0.0587	0.0523	0.0511	0.0906	0.1121
NC_003840/ NC_003839	Tomato ringspot virus	Plants	0.0650	0.0403	0.0626	0.0647	0.0561	0.0575	0.0427	0.0670	0.0586	0.0664	0.0626	0.0610	0.0527	0.0592	0.0807	0.1029
NC_003924	Cricket paralysis virus	Insects	0.1112	0.0647	0.0673	0.0830	0.0672	0.0404	0.0286	0.0480	0.0801	0.0367	0.0414	0.0507	0.0676	0.0425	0.0716	0.0990
NC_003976	Ljungan virus	Vertebrates	0.0904	0.0551	0.0598	0.0797	0.0772	0.0502	0.0137	0.0614	0.0684	0.0452	0.0593	0.0498	0.0490	0.0522	0.0897	0.0988
NC_003982	Porcine enterovirus 9	Vertebrates	0.0755	0.0575	0.0601	0.0563	0.0746	0.0553	0.0292	0.0652	0.0623	0.0613	0.0582	0.0587	0.0370	0.0503	0.0930	0.1054
NC_003983	Equine rhinitis B virus 1	Vertebrates	0.0649	0.0709	0.0549	0.0492	0.0784	0.0687	0.0403	0.0702	0.0604	0.0593	0.0532	0.0573	0.0363	0.0589	0.0817	0.0954
NC_003985	Teschovirus A	Vertebrates	0.0772	0.0632	0.0640	0.0642	0.0779	0.0562	0.0211	0.0630	0.0720	0.0558	0.0563	0.0533	0.0414	0.0433	0.0960	0.0951
NC_003987	Porcine sapelovirus 1	Vertebrates	0.0842	0.0619	0.0724	0.0864	0.0756	0.0537	0.0095	0.0523	0.0681	0.0381	0.0563	0.0567	0.0769	0.0375	0.0810	0.0893
NC_003988	Enterovirus H	Vertebrates	0.0921	0.0541	0.0669	0.0860	0.0753	0.0488	0.0229	0.0486	0.0669	0.0490	0.0612	0.0568	0.0650	0.0435	0.0828	0.0800
NC_003990	Tremovirus A	Vertebrates	0.0692	0.0533	0.0709	0.0764	0.0713	0.0430	0.0241	0.0520	0.0744	0.0447	0.0672	0.0707	0.0550	0.0495	0.0948	0.0835
NC_004004	Foot-and-mouth disease virus	Vertebrates	0.0674	0.0884	0.0574	0.0321	0.0773	0.0784	0.0723	0.0627	0.0734	0.0642	0.0679	0.0566	0.0273	0.0598	0.0644	0.0504
NC_004365	Aphid lethal paralysis virus	Insects	0.1014	0.0689	0.0479	0.0943	0.0592	0.0349	0.0408	0.0594	0.0673	0.0407	0.0338	0.0497	0.0846	0.0498	0.0690	0.0983
NC_004421	Aichivirus B	Vertebrates	0.0506	0.0717	0.0370	0.0423	0.0726	0.1047	0.0516	0.0998	0.0502	0.0614	0.0571	0.0486	0.0282	0.0911	0.0715	0.0615
NC_004439/ NC_004440	Tomato black ring virus	Plants	0.0815	0.0438	0.0570	0.0750	0.0590	0.0540	0.0272	0.0693	0.0669	0.0538	0.0614	0.0541	0.0500	0.0580	0.0906	0.0986
NC_004441	Equine rhinitis A virus	Vertebrates	0.0755	0.0673	0.0758	0.0690	0.0841	0.0582	0.0225	0.0566	0.0711	0.0494	0.0605	0.0546	0.0570	0.0464	0.0768	0.0753
NC_004451	Simian sapelovirus	Vertebrates	0.0868	0.0506	0.0640	0.0889	0.0639	0.0496	0.0106	0.0644	0.0684	0.0346	0.0554	0.0571	0.0711	0.0535	0.0855	0.0956
NC_004807	Kashmir bee virus	Insects	0.1133	0.0619	0.0663	0.0964	0.0642	0.0354	0.0272	0.0478	0.0824	0.0327	0.0369	0.0501	0.0780	0.0446	0.0717	0.0913
NC_004830	Deformed wing virus	Insects	0.0858	0.0426	0.0626	0.1037	0.0504	0.0290	0.0336	0.0452	0.0699	0.0404	0.0444	0.0706	0.0888	0.0462	0.0845	0.1024
NC_005092	Ectropis obliqua picorna-like virus	Insects	0.0771	0.0620	0.0674	0.0780	0.0637	0.0451	0.0384	0.0496	0.0758	0.0476	0.0633	0.0617	0.0679	0.0422	0.0793	0.0808
NC_005097/ NC_005096	Tobacco ringspot virus	Plants	0.0722	0.0440	0.0560	0.0651	0.0601	0.0586	0.0324	0.0693	0.0606	0.0608	0.0638	0.0617	0.0444	0.0572	0.0947	0.0992
NC_005266/ NC_005267	Raspberry ringspot virus	Plants	0.0643	0.0468	0.0576	0.0679	0.0611	0.0538	0.0359	0.0672	0.0641	0.0564	0.0682	0.0676	0.0470	0.0611	0.0947	0.0863
NC_005281	Heterosigma akashiwo RNA virus	Others	0.0777	0.0544	0.0594	0.0652	0.0621	0.0468	0.0516	0.0515	0.0692	0.0592	0.0599	0.0685	0.0478	0.0517	0.0858	0.0893
NC_006057/ NC_006056	Arabis mosaic virus	Plants	0.0802	0.0429	0.0656	0.0726	0.0585	0.0499	0.0272	0.0672	0.0666	0.0572	0.0616	0.0573	0.0559	0.0527	0.0883	0.0963
NC_006271/ NC_006272	Cherry rasp leaf virus	Plants	0.0706	0.0452	0.0654	0.0655	0.0550	0.0510	0.0234	0.0810	0.0599	0.0531	0.0533	0.0573	0.0613	0.0611	0.0815	0.1154
NC_006271/ NC_006272	Cherry rasp leaf virus	Plants	0.0706	0.0522	0.0634	0.0575	0.0592	0.0539	0.0313	0.0852	0.0630	0.0541	0.0579	0.0543	0.0510	0.0696	0.0768	0.0998
NC_006494	Varroa destructor virus-1	Insects	0.0842	0.0434	0.0631	0.1015	0.0491	0.0297	0.0368	0.0443	0.0695	0.0412	0.0432	0.0720	0.0894	0.0455	0.0829	0.1042
NC_006553	Avian sapelovirus	Vertebrates	0.0960	0.0609	0.0742	0.0766	0.0826	0.0434	0.0103	0.0537	0.0802	0.0376	0.0596	0.0595	0.0490	0.0479	0.0929	0.0754
NC_006964/ NC_006965	Strawberry latent ringspot virus	Plants	0.0633	0.0483	0.0645	0.0646	0.0593	0.0534	0.0225	0.0814	0.0685	0.0483	0.0656	0.0570	0.0495	0.0665	0.0869	0.1006
NC_007522	Aurantiochytrium single-stranded RNA virus	Others	0.0601	0.0705	0.0573	0.0544	0.0670	0.0636	0.0594	0.0710	0.0705	0.0583	0.0527	0.0547	0.0447	0.0685	0.0667	0.0805
NC_008029	Homalodisca coagulata virus	Insects	0.0875	0.0750	0.0633	0.0640	0.0843	0.0528	0.0392	0.0632	0.0731	0.0472	0.0437	0.0498	0.0450	0.0644	0.0676	0.0800
NC_008182/ NC_008183	Black raspberry necrosis virus	Plants	0.0711	0.0553	0.0698	0.0708	0.0732	0.0499	0.0323	0.0618	0.0779	0.0492	0.0748	0.0518	0.0448	0.0628	0.0768	0.0775
NC_008250	Duck hepatitis A virus 1	Vertebrates	0.0853	0.0593	0.0652	0.0747	0.0792	0.0518	0.0141	0.0607	0.0691	0.0429	0.0613	0.0559	0.0510	0.0519	0.0886	0.0888
NC_008714	Possum enterovirus W1	Vertebrates	0.0762	0.0669	0.0648	0.0712	0.0774	0.0636	0.0298	0.0597	0.0674	0.0516	0.0566	0.0544	0.0581	0.0485	0.0788	0.0752
NC_009013/ NC_003788	Apple latent spherical virus segment	Plants	0.0792	0.0520	0.0675	0.0716	0.0747	0.0466	0.0210	0.0626	0.0626	0.0519	0.0595	0.0625	0.0540	0.0543	0.0885	0.0914
NC_009025	Israel acute paralysis virus	Insects	0.1135	0.0552	0.0635	0.0939	0.0563	0.0363	0.0253	0.0535	0.0798	0.0322	0.0397	0.0563	0.0765	0.0477	0.0795	0.0908
NC_009448	Saffold virus	Vertebrates	0.1033	0.0690	0.0573	0.0629	0.0767	0.0544	0.0269	0.0695	0.0638	0.0410	0.0461	0.0504	0.0488	0.0630	0.0711	0.0959
NC_009530	Brevicoryne brassicae picorna-like virus	Insects	0.1070	0.0420	0.0587	0.1061	0.0416	0.0343	0.0221	0.0610	0.0514	0.0288	0.0309	0.0655	0.1141	0.0538	0.0648	0.1178
NC_009544	Solenopsis invicta virus 2	Others	0.0780	0.0539	0.0617	0.0865	0.0691	0.0438	0.0336	0.0546	0.0722	0.0475	0.0535	0.0571	0.0609	0.0558	0.0816	0.0903
NC_009757	Marine RNA virus JP-A	Others	0.0787	0.0457	0.0554	0.0909	0.0620	0.0415	0.0277	0.0624	0.0670	0.0447	0.0486	0.0594	0.0629	0.0617	0.0880	0.1032
NC_009758	Marine RNA virus JP-B	Others	0.1063	0.0529	0.0485	0.0999	0.0608	0.0315	0.0311	0.0558	0.0636	0.0351	0.0409	0.0571	0.0770	0.0598	0.0762	0.1033
NC_009891	Seal picornavirus type 1	Vertebrates	0.0727	0.0503	0.0552	0.0747	0.0615	0.0573	0.0234	0.0729	0.0615	0.0503	0.0456	0.0645	0.0575	0.0572	0.0977	0.0978
NC_009996	Rhinovirus C	Vertebrates	0.0897	0.0772	0.0648	0.0773	0.0897	0.0561	0.0141	0.0606	0.0587	0.0409	0.0514	0.0565	0.0710	0.0464	0.0772	0.0683
NC_010354	Bovine rhinitis B virus	Vertebrates	0.0847	0.0888	0.0637	0.0474	0.0835	0.0552	0.0289	0.0727	0.0672	0.0398	0.0499	0.0584	0.0492	0.0563	0.0729	0.0814
NC_010354	Bovine rhinitis B virus	Vertebrates	0.0847	0.0754	0.0688	0.0676	0.0874	0.0587	0.0289	0.0585	0.0687	0.0468	0.0596	0.0548	0.0558	0.0526	0.0727	0.0590
NC_010415	Enterovirus J	Vertebrates	0.0856	0.0690	0.0709	0.0702	0.0878	0.0558	0.0221	0.0525	0.0672	0.0493	0.0584	0.0600	0.0553	0.0441	0.0834	0.0682
NC_010709/ NC_010710	Radish mosaic virus	Plants	0.0839	0.0513	0.0738	0.0726	0.0671	0.0365	0.0281	0.0535	0.0795	0.0493	0.0570	0.0610	0.0510	0.0481	0.0880	0.0994
NC_010987/ NC_010988	Tomato marchitez virus	Plants	0.0867	0.0469	0.0711	0.0811	0.0776	0.0405	0.0178	0.0550	0.0682	0.0452	0.0547	0.0622	0.0532	0.0583	0.0868	0.0947
NC_011190/ NC_011189	Mikania micrantha mosaic virus	Plants	0.1058	0.0432	0.0658	0.0822	0.0620	0.0277	0.0211	0.0582	0.0737	0.0496	0.0541	0.0546	0.0557	0.0485	0.0909	0.1068
NC_011349	Seneca valley virus	Vertebrates	0.0699	0.0694	0.0498	0.0493	0.0681	0.0830	0.0480	0.0817	0.0644	0.0565	0.0638	0.0486	0.0360	0.0720	0.0717	0.0679
NC_011829	Porcine kobuvirus swine/S-1-HUN/2007/Hungary	Vertebrates	0.0514	0.0736	0.0350	0.0447	0.0703	0.0954	0.0403	0.1093	0.0514	0.0535	0.0557	0.0482	0.0316	0.0929	0.0778	0.0689
NC_012212	Chaetoceros socialis f. radians RNA virus	Others	0.0817	0.0474	0.0568	0.0934	0.0514	0.0363	0.0344	0.0600	0.0714	0.0377	0.0452	0.0593	0.0747	0.0608	0.0771	0.1122
NC_012798	Cosavirus E	Vertebrates	0.1032	0.0682	0.0599	0.0673	0.0768	0.0514	0.0178	0.0682	0.0684	0.0410	0.0474	0.0483	0.0505	0.0534	0.0801	0.0980
NC_012801	Human cosavirus B	Vertebrates	0.0876	0.0689	0.0600	0.0644	0.0761	0.0621	0.0174	0.0740	0.0640	0.0419	0.0507	0.0517	0.0533	0.0567	0.0803	0.0911
NC_012957	Salivirus NG-J1	Vertebrates	0.0405	0.0680	0.0287	0.0415	0.0732	0.1260	0.0522	0.1085	0.0408	0.0639	0.0549	0.0474	0.0242	0.1020	0.0712	0.0570
NC_012986	Salivirus A	Vertebrates	0.0401	0.0680	0.0299	0.0398	0.0705	0.1268	0.0527	0.1101	0.0424	0.0639	0.0528	0.0477	0.0248	0.1014	0.0712	0.0577
NC_013075/ NC_013076	Tomato chocolate spot virus	Plants	0.0864	0.0515	0.0684	0.0717	0.0783	0.0410	0.0221	0.0597	0.0665	0.0491	0.0557	0.0633	0.0469	0.0594	0.0884	0.0913
NC_013218/ NC_013219	Turnip ringspot virus	Plants	0.0868	0.0526	0.0754	0.0783	0.0717	0.0320	0.0231	0.0509	0.0778	0.0465	0.0518	0.0608	0.0567	0.0467	0.0865	0.1024
NC_013695	Enterovirus J	Vertebrates	0.0869	0.0623	0.0691	0.0775	0.0866	0.0518	0.0180	0.0529	0.0663	0.0453	0.0537	0.0594	0.0561	0.0499	0.0838	0.0805
NC_014137	Slow bee paralysis virus	Insects	0.0867	0.0386	0.0719	0.1057	0.0497	0.0296	0.0248	0.0470	0.0698	0.0411	0.0453	0.0674	0.0969	0.0418	0.0816	0.1020
NC_014411	Passerivirus A1	Vertebrates	0.0523	0.0668	0.0365	0.0424	0.0713	0.1479	0.0558	0.0968	0.0497	0.0672	0.0497	0.0410	0.0249	0.0899	0.0656	0.0423
NC_014412	Oscivirus A1	Vertebrates	0.0665	0.0445	0.0580	0.0653	0.0579	0.0772	0.0217	0.0747	0.0609	0.0513	0.0644	0.0611	0.0492	0.0584	0.0936	0.0953
NC_014413	Oscivirus A2	Vertebrates	0.0718	0.0535	0.0612	0.0679	0.0693	0.0617	0.0186	0.0802	0.0619	0.0537	0.0681	0.0525	0.0516	0.0610	0.0881	0.0789
NC_014793	Mud crab dicistrovirus	Insects	0.0671	0.0471	0.0474	0.0839	0.0498	0.0402	0.0250	0.0829	0.0558	0.0413	0.0435	0.0682	0.0729	0.0694	0.0928	0.1126
NC_015414/ NC_015415	Cherry leaf roll virus	Plants	0.0602	0.0458	0.0635	0.0588	0.0573	0.0667	0.0464	0.0669	0.0583	0.0661	0.0726	0.0639	0.0524	0.0588	0.0785	0.0838
NC_015492/ NC_015493	Grapevine Bulgarian latent virus	Plants	0.0728	0.0499	0.0633	0.0660	0.0596	0.0544	0.0398	0.0591	0.0680	0.0574	0.0695	0.0626	0.0517	0.0511	0.0849	0.0900
NC_015626	Pigeon picornavirus B	Vertebrates	0.0703	0.0684	0.0660	0.0725	0.0839	0.0548	0.0285	0.0524	0.0707	0.0490	0.0622	0.0606	0.0524	0.0472	0.0859	0.0752
NC_015934	Bat picornavirus 3	Vertebrates	0.0683	0.0683	0.0570	0.0607	0.0867	0.0780	0.0373	0.0675	0.0622	0.0556	0.0620	0.0529	0.0372	0.0676	0.0764	0.0623
NC_015936	Mouse kobuvirus	Vertebrates	0.0538	0.0669	0.0387	0.0416	0.0760	0.1385	0.0511	0.0910	0.0481	0.0610	0.0582	0.0472	0.0232	0.0903	0.0664	0.0482
NC_015940	Bat picornavirus 1	Vertebrates	0.0728	0.0428	0.0569	0.0770	0.0654	0.0642	0.0231	0.0602	0.0640	0.0578	0.0550	0.0587	0.0475	0.0481	0.1004	0.1062
NC_015941	Bat picornavirus 2	Vertebrates	0.0784	0.0464	0.0644	0.0840	0.0663	0.0575	0.0174	0.0564	0.0673	0.0472	0.0592	0.0598	0.0612	0.0465	0.0924	0.0956
NC_016405	Spodoptera exigua iflavirus	Insects	0.0854	0.0555	0.0416	0.0916	0.0474	0.0498	0.0283	0.0769	0.0631	0.0388	0.0311	0.0555	0.0781	0.0584	0.0875	0.1111
NC_016443/ NC_016444	Chocolate lily virus A	Plants	0.0767	0.0512	0.0542	0.0751	0.0696	0.0469	0.0302	0.0663	0.0669	0.0521	0.0524	0.0570	0.0442	0.0627	0.0916	0.1028
NC_016769	Porcine kobuvirus SH-W-CHN/2010/China	Vertebrates	0.0510	0.0737	0.0358	0.0463	0.0714	0.0959	0.0395	0.1073	0.0514	0.0517	0.0534	0.0501	0.0330	0.0929	0.0778	0.0688
NC_016964	Canine picornavirus	Others	0.0905	0.0401	0.0700	0.0915	0.0698	0.0493	0.0091	0.0542	0.0736	0.0379	0.0521	0.0605	0.0581	0.0552	0.0930	0.0950
NC_017939/ NC_017938	Grapevine deformation virus	Plants	0.0769	0.0466	0.0698	0.0665	0.0582	0.0500	0.0276	0.0645	0.0670	0.0549	0.0682	0.0610	0.0576	0.0488	0.0855	0.0971
NC_018226	Pasivirus A1	Vertebrates	0.0678	0.0463	0.0525	0.0804	0.0609	0.0435	0.0252	0.0629	0.0599	0.0531	0.0557	0.0697	0.0586	0.0496	0.1048	0.1092
NC_018383/ NC_018384	Grapevine Anatolian ringspot virus	Plants	0.0673	0.0456	0.0610	0.0652	0.0622	0.0629	0.0305	0.0686	0.0678	0.0595	0.0739	0.0539	0.0417	0.0563	0.0897	0.0937
NC_018400	Turkey gallivirus	Vertebrates	0.0650	0.0533	0.0413	0.0673	0.0589	0.1001	0.0306	0.0890	0.0569	0.0504	0.0465	0.0505	0.0463	0.0747	0.0859	0.0833
NC_018506	Bluegill picornavirus	Vertebrates	0.0844	0.0704	0.0762	0.0723	0.0806	0.0429	0.0224	0.0451	0.0975	0.0440	0.0533	0.0544	0.0408	0.0337	0.0974	0.0847
NC_018570	Macrobrachium rosenbergii Taihu virus	Insects	0.0747	0.0414	0.0613	0.0852	0.0511	0.0404	0.0277	0.0622	0.0627	0.0424	0.0414	0.0763	0.0743	0.0571	0.0925	0.1093
NC_018613	Rhizosolenia setigera RNA virus 01	Others	0.1033	0.0506	0.0576	0.1004	0.0538	0.0260	0.0281	0.0595	0.0702	0.0344	0.0368	0.0541	0.0846	0.0563	0.0730	0.1112
NC_018668	Bovine hungarovirus 1	Vertebrates	0.0772	0.0566	0.0618	0.0742	0.0772	0.0600	0.0173	0.0684	0.0698	0.0527	0.0516	0.0510	0.0458	0.0534	0.0944	0.0885
NC_020898/ NC_020897	Arracacha virus B	Plants	0.0817	0.0459	0.0585	0.0731	0.0602	0.0467	0.0220	0.0772	0.0626	0.0490	0.0564	0.0508	0.0549	0.0644	0.0819	0.1148
NC_021178	Canine picodicistrovirus	Vertebrates	0.0763	0.0551	0.0488	0.0783	0.0460	0.0552	0.0246	0.0859	0.0642	0.0358	0.0441	0.0602	0.0721	0.0656	0.0868	0.1010
NC_021220	Enterovirus F	Vertebrates	0.0645	0.0679	0.0656	0.0577	0.0799	0.0723	0.0434	0.0615	0.0680	0.0581	0.0653	0.0567	0.0433	0.0588	0.0738	0.0631
NC_021482	Sebokele virus 1	Vertebrates	0.0717	0.0551	0.0598	0.0718	0.0681	0.0596	0.0196	0.0790	0.0625	0.0560	0.0657	0.0471	0.0561	0.0556	0.0860	0.0864
NC_021566	Nilaparvata lugens honeydew virus-2	Insects	0.0948	0.0485	0.0659	0.0974	0.0634	0.0453	0.0246	0.0515	0.0647	0.0354	0.0439	0.0591	0.0836	0.0556	0.0687	0.0973
NC_022004/ NC_022006	Broad bean true mosaic virus	Plants	0.0878	0.0427	0.0674	0.0752	0.0610	0.0368	0.0202	0.0585	0.0678	0.0475	0.0579	0.0639	0.0565	0.0496	0.0916	0.1155
NC_022332	Eel picornavirus 1	Vertebrates	0.0999	0.0438	0.0649	0.0912	0.0639	0.0415	0.0119	0.0552	0.0739	0.0325	0.0583	0.0569	0.0620	0.0546	0.0864	0.1032
NC_022611	Halyomorpha halys virus	Insects	0.0965	0.0687	0.0687	0.0974	0.0697	0.0388	0.0186	0.0524	0.0666	0.0334	0.0402	0.0536	0.0987	0.0385	0.0662	0.0918
NC_022798 / NC_022799	Potato black ringspot virus	Plants	0.0696	0.0478	0.0544	0.0643	0.0624	0.0615	0.0344	0.0700	0.0590	0.0595	0.0606	0.0629	0.0451	0.0595	0.0927	0.0962
NC_022802	Feline sakobuvirus	Vertebrates	0.0377	0.0676	0.0395	0.0378	0.0680	0.0994	0.0510	0.0966	0.0479	0.0580	0.0735	0.0606	0.0290	0.0901	0.0761	0.0673
NC_023016/ NC_023017	Lamium mild mosaic virus	Plants	0.0936	0.0520	0.0757	0.0702	0.0783	0.0385	0.0254	0.0523	0.0696	0.0548	0.0615	0.0567	0.0500	0.0493	0.0799	0.0922
NC_023021	Formica exsecta virus 1	Insects	0.1154	0.0584	0.0629	0.0937	0.0596	0.0445	0.0309	0.0502	0.0793	0.0348	0.0346	0.0485	0.0762	0.0475	0.0687	0.0948
NC_023022	Formica exsecta virus 2	Insects	0.1036	0.0439	0.0627	0.1123	0.0511	0.0260	0.0255	0.0428	0.0640	0.0403	0.0436	0.0633	0.1039	0.0353	0.0794	0.1023
NC_023162	Carp picornavirus 1	Vertebrates	0.0787	0.0594	0.0507	0.0711	0.0674	0.0508	0.0339	0.0652	0.0739	0.0491	0.0568	0.0530	0.0398	0.0581	0.0915	0.1006
NC_023422	Caprine kobuvirus	Vertebrates	0.0421	0.0658	0.0368	0.0406	0.0702	0.1162	0.0493	0.0978	0.0477	0.0625	0.0605	0.0515	0.0254	0.0890	0.0756	0.0690
NC_023437	Fathead minnow picornavirus	Vertebrates	0.0785	0.0580	0.0504	0.0726	0.0678	0.0424	0.0411	0.0609	0.0745	0.0542	0.0521	0.0594	0.0388	0.0576	0.0966	0.0952
NC_023483	Antheraea pernyi iflavirus	Insects	0.0976	0.0438	0.0591	0.1070	0.0542	0.0265	0.0299	0.0437	0.0609	0.0350	0.0410	0.0698	0.0948	0.0491	0.0767	0.1108
NC_023627	Laodelphax striatella honeydew virus 1	Insects	0.0983	0.0514	0.0502	0.0880	0.0581	0.0522	0.0358	0.0587	0.0565	0.0461	0.0381	0.0614	0.0752	0.0551	0.0780	0.0969
NC_023637	Posavirus 1	Vertebrates	0.0877	0.0373	0.0300	0.0992	0.0359	0.0306	0.0176	0.1010	0.0439	0.0304	0.0282	0.0677	0.0868	0.0868	0.0944	0.1226
NC_023638	Posavirus 2	Vertebrates	0.0720	0.0605	0.0619	0.0764	0.0651	0.0598	0.0343	0.0725	0.0676	0.0538	0.0423	0.0516	0.0662	0.0575	0.0767	0.0816
NC_023676	Spodoptera exigua iflavirus 2	Insects	0.0707	0.0569	0.0679	0.0811	0.0592	0.0519	0.0366	0.0551	0.0732	0.0449	0.0625	0.0622	0.0737	0.0489	0.0757	0.0795
NC_023857	Chicken megrivirus	Vertebrates	0.0657	0.0491	0.0535	0.0708	0.0565	0.0618	0.0233	0.0904	0.0665	0.0462	0.0496	0.0545	0.0505	0.0749	0.0903	0.0965
NC_023858	Melegrivirus A	Vertebrates	0.0686	0.0499	0.0512	0.0694	0.0596	0.0670	0.0222	0.0916	0.0670	0.0467	0.0496	0.0529	0.0441	0.0767	0.0931	0.0905
NC_023861	Sicinivirus 1	Vertebrates	0.0449	0.0575	0.0408	0.0539	0.0677	0.1149	0.0525	0.0867	0.0468	0.0741	0.0512	0.0491	0.0377	0.0754	0.0765	0.0704
NC_023985	Duck picornavirus GL	Vertebrates	0.0875	0.0579	0.0773	0.0751	0.0836	0.0460	0.0077	0.0565	0.0773	0.0391	0.0654	0.0562	0.0496	0.0507	0.0876	0.0826
NC_023987	Mosavirus A2	Vertebrates	0.0825	0.0720	0.0613	0.0693	0.0837	0.0514	0.0216	0.0645	0.0791	0.0470	0.0545	0.0529	0.0399	0.0506	0.0961	0.0734
NC_023988	Tortoise picornavirus	Vertebrates	0.0969	0.0575	0.0651	0.0905	0.0786	0.0400	0.0101	0.0540	0.0675	0.0396	0.0521	0.0521	0.0671	0.0458	0.0839	0.0994
NC_024016	Heliconius erato iflavirus	Insects	0.0993	0.0413	0.0648	0.1104	0.0448	0.0268	0.0308	0.0462	0.0649	0.0333	0.0368	0.0697	0.1068	0.0471	0.0725	0.1045
NC_024070	Rosavirus A2	Vertebrates	0.0654	0.0616	0.0590	0.0458	0.0672	0.0851	0.0401	0.0763	0.0580	0.0608	0.0626	0.0640	0.0412	0.0613	0.0837	0.0679
NC_024073	Enterovirus sp.	Vertebrates	0.0805	0.0658	0.0724	0.0705	0.0860	0.0532	0.0205	0.0542	0.0651	0.0503	0.0582	0.0606	0.0576	0.0446	0.0831	0.0774
NC_024120	Duck megrivirus	Vertebrates	0.0773	0.0537	0.0567	0.0676	0.0688	0.0639	0.0180	0.0820	0.0663	0.0422	0.0577	0.0537	0.0430	0.0729	0.0874	0.0887
NC_024489	Asterionellopsis glacialis RNA virus	Others	0.0883	0.0473	0.0546	0.0855	0.0527	0.0344	0.0330	0.0594	0.0653	0.0414	0.0449	0.0642	0.0696	0.0564	0.0831	0.1198
NC_024497	Lymantria dispar iflavirus	Insects	0.1008	0.0409	0.0593	0.1114	0.0507	0.0279	0.0277	0.0454	0.0624	0.0331	0.0354	0.0668	0.0985	0.0500	0.0753	0.1143
NC_024765	Chicken picornavirus	Vertebrates	0.0421	0.0605	0.0406	0.0486	0.0683	0.1186	0.0539	0.0920	0.0460	0.0725	0.0543	0.0498	0.0354	0.0811	0.0740	0.0623
NC_024766	Chicken picornavirus 2	Vertebrates	0.0646	0.0472	0.0676	0.0643	0.0721	0.0661	0.0207	0.0768	0.0590	0.0555	0.0773	0.0577	0.0480	0.0668	0.0840	0.0724
NC_024768	Chicken picornavirus 4	Vertebrates	0.0710	0.0454	0.0508	0.0697	0.0547	0.0632	0.0198	0.0978	0.0672	0.0454	0.0444	0.0547	0.0440	0.0815	0.0966	0.0938
NC_024770	Chicken gallivirus 1	Vertebrates	0.0664	0.0550	0.0381	0.0790	0.0576	0.0350	0.0255	0.0785	0.0577	0.0445	0.0489	0.0702	0.0567	0.0622	0.1088	0.1158
NC_024770	Chicken gallivirus 1	Vertebrates	0.0664	0.0386	0.0357	0.0702	0.0405	0.0814	0.0216	0.1035	0.0533	0.0450	0.0428	0.0634	0.0508	0.0821	0.1042	0.1007
NC_025114	Salivirus FHB	Vertebrates	0.0443	0.0670	0.0293	0.0379	0.0680	0.1290	0.0546	0.1070	0.0410	0.0646	0.0571	0.0509	0.0251	0.0980	0.0727	0.0533
NC_025219	Cripavirus NB-1/2011/HUN	Insects	0.1172	0.0496	0.0704	0.1022	0.0594	0.0248	0.0223	0.0397	0.0727	0.0293	0.0379	0.0543	0.0901	0.0427	0.0635	0.1237
NC_025432	Chicken orivirus 1	Vertebrates	0.0571	0.0658	0.0645	0.0581	0.0780	0.0726	0.0361	0.0668	0.0566	0.0593	0.0667	0.0621	0.0539	0.0559	0.0773	0.0692
NC_025479/ NC_025480	Carrot torradovirus	Plants	0.0937	0.0493	0.0692	0.0820	0.0695	0.0356	0.0165	0.0656	0.0684	0.0418	0.0457	0.0574	0.0626	0.0606	0.0819	0.1003
NC_025675	Norway rat hunnivirus	Vertebrates	0.0815	0.0690	0.0701	0.0646	0.0849	0.0571	0.0307	0.0544	0.0661	0.0531	0.0658	0.0602	0.0528	0.0479	0.0786	0.0632
NC_025675	Norway rat hunnivirus	Vertebrates	0.0810	0.0657	0.0645	0.0635	0.0865	0.0629	0.0239	0.0606	0.0716	0.0570	0.0603	0.0533	0.0358	0.0483	0.0933	0.0718
NC_025835	Dinocampus coccinellae paralysis virus	Insects	0.1111	0.0443	0.0669	0.1076	0.0519	0.0315	0.0215	0.0537	0.0695	0.0288	0.0405	0.0539	0.0974	0.0541	0.0637	0.1037
NC_025890	Tortoise picornavirus	Vertebrates	0.1279	0.0684	0.0560	0.0866	0.0761	0.0333	0.0056	0.0630	0.0651	0.0266	0.0396	0.0510	0.0697	0.0498	0.0812	0.1000
NC_026314	Rabovirus A	Vertebrates	0.1028	0.0555	0.0681	0.0830	0.0888	0.0554	0.0079	0.0562	0.0753	0.0429	0.0581	0.0479	0.0428	0.0544	0.0900	0.0709
NC_026315	Lesavirus 1	Vertebrates	0.0668	0.0717	0.0574	0.0636	0.0817	0.0496	0.0230	0.0760	0.0613	0.0509	0.0580	0.0522	0.0497	0.0582	0.0841	0.0958
NC_026733	Graminella nigrifrons virus 1	Insects	0.0952	0.0396	0.0726	0.0943	0.0453	0.0362	0.0311	0.0492	0.0663	0.0429	0.0429	0.0683	0.0949	0.0431	0.0738	0.1041
NC_026921	Falcovirus A1	Vertebrates	0.0664	0.0643	0.0697	0.0623	0.0807	0.0719	0.0359	0.0608	0.0688	0.0618	0.0623	0.0513	0.0469	0.0513	0.0762	0.0693
NC_027054	Porcine kobuvirus	Vertebrates	0.0499	0.0728	0.0352	0.0461	0.0709	0.0947	0.0417	0.1073	0.0516	0.0547	0.0539	0.0474	0.0315	0.0926	0.0767	0.0729
NC_027126	Kilifi Virus	Others	0.1121	0.0649	0.0662	0.0976	0.0800	0.0454	0.0292	0.0514	0.0767	0.0381	0.0390	0.0413	0.0720	0.0576	0.0607	0.0677
NC_027128	La Jolla virus	Insects	0.0943	0.0593	0.0583	0.0869	0.0748	0.0456	0.0315	0.0559	0.0640	0.0500	0.0414	0.0519	0.0654	0.0529	0.0763	0.0915
NC_027214	Ampivirus A1	Vertebrates	0.0824	0.0628	0.0421	0.0730	0.0710	0.0646	0.0440	0.0794	0.0661	0.0431	0.0425	0.0408	0.0409	0.0886	0.0638	0.0950
NC_027713	Bombyx mori iflavirus	Insects	0.0801	0.0426	0.0618	0.0982	0.0444	0.0275	0.0334	0.0460	0.0689	0.0383	0.0496	0.0790	0.0894	0.0428	0.0909	0.1071
NC_027818	Phopivirus strain NewEngland	Vertebrates	0.1167	0.0476	0.0653	0.0941	0.0684	0.0322	0.0070	0.0525	0.0745	0.0294	0.0500	0.0541	0.0641	0.0507	0.0856	0.1077
NC_027915	Bellflower vein chlorosis virus	Plants	0.0839	0.0397	0.0733	0.0783	0.0591	0.0348	0.0216	0.0554	0.0797	0.0418	0.0568	0.0693	0.0525	0.0547	0.0958	0.1034
NC_027918	Kobuvirus cattle/Kagoshima-2-24-KoV/2015/JPN	Vertebrates	0.0480	0.0653	0.0343	0.0446	0.0662	0.1158	0.0625	0.0925	0.0486	0.0669	0.0614	0.0489	0.0295	0.0890	0.0676	0.0589
NC_027926/ NC_027927	Tomato necrotic dwarf virus	Plants	0.0877	0.0512	0.0677	0.0762	0.0787	0.0418	0.0168	0.0596	0.0677	0.0475	0.0555	0.0600	0.0488	0.0563	0.0908	0.0939
NC_028139/ NC_028146	Bean rugose mosaic virus	Plants	0.0913	0.0493	0.0687	0.0814	0.0729	0.0331	0.0177	0.0533	0.0707	0.0462	0.0538	0.0622	0.0560	0.0484	0.0927	0.1025
NC_028240	Posavirus 3	Vertebrates	0.0622	0.0546	0.0533	0.0689	0.0474	0.0695	0.0378	0.0811	0.0731	0.0493	0.0324	0.0674	0.0563	0.0623	0.0987	0.0855
NC_028363	Rodent hepatovirus	Vertebrates	0.1031	0.0413	0.0635	0.0948	0.0519	0.0319	0.0057	0.0613	0.0733	0.0298	0.0529	0.0537	0.0745	0.0478	0.0877	0.1270
NC_028364	Shrew hepatovirus	Vertebrates	0.1024	0.0391	0.0693	0.0949	0.0554	0.0337	0.0087	0.0488	0.0811	0.0305	0.0538	0.0551	0.0667	0.0435	0.0886	0.1284
NC_028365	Hedgehog hepatovirus	Vertebrates	0.1041	0.0446	0.0647	0.0993	0.0665	0.0300	0.0065	0.0502	0.0820	0.0261	0.0505	0.0541	0.0600	0.0524	0.0912	0.1176
NC_028366	Bat hepatovirus	Vertebrates	0.1128	0.0456	0.0656	0.0962	0.0667	0.0303	0.0065	0.0546	0.0805	0.0271	0.0464	0.0513	0.0601	0.0552	0.0866	0.1146
NC_028380	Chicken sicinivirus	Vertebrates	0.0438	0.0606	0.0397	0.0494	0.0666	0.1225	0.0524	0.0879	0.0447	0.0702	0.0572	0.0513	0.0385	0.0761	0.0740	0.0652
NC_028479	Rabbit picornavirus	Vertebrates	0.0396	0.0576	0.0505	0.0408	0.0689	0.0900	0.0524	0.0837	0.0520	0.0721	0.0741	0.0585	0.0281	0.0752	0.0798	0.0768
NC_028964	Gallivirus Pf	Vertebrates	0.0673	0.0413	0.0348	0.0668	0.0432	0.0812	0.0232	0.1063	0.0522	0.0467	0.0423	0.0617	0.0475	0.0847	0.1028	0.0982
NC_028981	Tupaia hepatovirus	Vertebrates	0.0999	0.0647	0.0564	0.0707	0.0809	0.0515	0.0241	0.0593	0.0695	0.0462	0.0486	0.0559	0.0415	0.0533	0.0910	0.0865
NC_029038/ NC_029036	Currant latent virus	Plants	0.0774	0.0517	0.0616	0.0712	0.0609	0.0453	0.0233	0.0717	0.0582	0.0451	0.0491	0.0615	0.0652	0.0591	0.0798	0.1189
NC_029052	Goose dicistrovirus	Insects	0.1210	0.0535	0.0536	0.1118	0.0620	0.0237	0.0209	0.0485	0.0682	0.0291	0.0333	0.0525	0.0886	0.0490	0.0754	0.1089
NC_029131	Delisea pulchra RNA virus	Vertebrates	0.0973	0.0421	0.0697	0.0891	0.0547	0.0335	0.0289	0.0372	0.0884	0.0370	0.0531	0.0697	0.0578	0.0416	0.0966	0.1032
NC_029854	Yak enterovirus	Vertebrates	0.0660	0.0691	0.0606	0.0579	0.0786	0.0711	0.0516	0.0587	0.0656	0.0648	0.0641	0.0568	0.0434	0.0550	0.0749	0.0621
NC_029905	Enterovirus SEV	Vertebrates	0.0895	0.0563	0.0710	0.0823	0.0809	0.0546	0.0167	0.0505	0.0691	0.0462	0.0585	0.0548	0.0595	0.0458	0.0824	0.0820
NC_030115	Anopheles C virus	Insects	0.0902	0.0640	0.0621	0.0748	0.0690	0.0403	0.0456	0.0529	0.0763	0.0469	0.0549	0.0558	0.0556	0.0566	0.0713	0.0837
NC_030232	Antarctic picorna-like virus 1	Others	0.0631	0.0502	0.0590	0.0699	0.0599	0.0457	0.0355	0.0597	0.0621	0.0552	0.0510	0.0653	0.0570	0.0497	0.0882	0.1286
NC_030233	Antarctic picorna-like virus 2	Others	0.0709	0.0597	0.0512	0.0785	0.0599	0.0600	0.0433	0.0692	0.0659	0.0503	0.0415	0.0530	0.0637	0.0621	0.0748	0.0961
NC_030234	Antarctic picorna-like virus 3	Others	0.0737	0.0412	0.0698	0.0928	0.0503	0.0400	0.0400	0.0379	0.0843	0.0420	0.0592	0.0706	0.0691	0.0451	0.0871	0.0967
NC_030235	Antarctic picorna-like virus 4	Others	0.0808	0.0519	0.0595	0.0835	0.0629	0.0391	0.0321	0.0508	0.0672	0.0445	0.0511	0.0635	0.0648	0.0494	0.0837	0.1153
NC_030454	Human enterovirus	Vertebrates	0.0733	0.0486	0.0513	0.0683	0.0577	0.0556	0.0188	0.0970	0.0661	0.0445	0.0458	0.0530	0.0443	0.0804	0.0935	0.1019
NC_030454	Human enterovirus	Vertebrates	0.0733	0.0702	0.0713	0.0642	0.0876	0.0614	0.0274	0.0644	0.0650	0.0519	0.0601	0.0579	0.0531	0.0572	0.0762	0.0588
NC_030697	Picornavirales Bu-3	Vertebrates	0.0546	0.0412	0.0771	0.0614	0.0456	0.0456	0.0483	0.0558	0.0975	0.0562	0.0759	0.0771	0.0366	0.0522	0.1054	0.0696
NC_030744	Picornavirales Tottori-HG1	Vertebrates	0.0432	0.0630	0.0402	0.0441	0.0616	0.1007	0.0725	0.0901	0.0576	0.0697	0.0429	0.0606	0.0282	0.0915	0.0751	0.0590
NC_030745	Picornavirales Bu-1	Vertebrates	0.1209	0.0414	0.0529	0.1175	0.0406	0.0217	0.0110	0.0643	0.0668	0.0229	0.0233	0.0568	0.1045	0.0515	0.0825	0.1214
NC_031105	Rosavirus B	Vertebrates	0.0629	0.0552	0.0633	0.0516	0.0694	0.0888	0.0323	0.0760	0.0637	0.0578	0.0612	0.0600	0.0371	0.0647	0.0857	0.0703
NC_031338	Moku virus isolate Big Island	Insects	0.0967	0.0459	0.0698	0.1038	0.0561	0.0266	0.0253	0.0481	0.0692	0.0388	0.0437	0.0608	0.0941	0.0449	0.0737	0.1027
NC_031687	Centovirus AC	Insects	0.0971	0.0706	0.0515	0.0809	0.0648	0.0458	0.0411	0.0549	0.0770	0.0457	0.0416	0.0481	0.0611	0.0448	0.0781	0.0970
NC_031688	Mosquito dicistrovirus	Insects	0.0968	0.0695	0.0572	0.0796	0.0630	0.0479	0.0349	0.0567	0.0771	0.0421	0.0404	0.0494	0.0662	0.0429	0.0764	0.0998
NC_031749	King virus	Insects	0.1023	0.0439	0.0679	0.1015	0.0496	0.0277	0.0247	0.0397	0.0689	0.0316	0.0420	0.0762	0.0946	0.0387	0.0842	0.1066
NC_031750	Riptortus pedestris virus-1	Others	0.0953	0.0386	0.0440	0.0942	0.0587	0.0309	0.0115	0.0703	0.0560	0.0310	0.0315	0.0686	0.0621	0.0710	0.1001	0.1362
NC_031750	Riptortus pedestris virus-1	Vertebrates	0.0953	0.0649	0.0755	0.0633	0.0775	0.0751	0.0229	0.0693	0.0630	0.0452	0.0464	0.0455	0.0632	0.0597	0.0552	0.0783
NC_031766/ NC_031763	Dioscorea mosaic-associated virus	Plants	0.0980	0.0495	0.0669	0.0804	0.0642	0.0295	0.0224	0.0616	0.0837	0.0450	0.0494	0.0527	0.0490	0.0536	0.0921	0.1020
NC_032087	Euscelidius variegatus virus 1	Insects	0.0847	0.0411	0.0617	0.0850	0.0447	0.0401	0.0357	0.0571	0.0653	0.0521	0.0455	0.0686	0.0779	0.0443	0.0887	0.1074
NC_032112	Bivalve RNA virus G1	Insects	0.0911	0.0614	0.0548	0.0789	0.0650	0.0406	0.0348	0.0649	0.0659	0.0392	0.0403	0.0614	0.0644	0.0640	0.0769	0.0965
NC_032113	Bivalve RNA virus G2	Insects	0.0749	0.0611	0.0588	0.0614	0.0701	0.0508	0.0475	0.0555	0.0627	0.0550	0.0604	0.0693	0.0484	0.0569	0.0809	0.0863
NC_032114	Bivalve RNA virus G3	Insects	0.0922	0.0444	0.0636	0.1012	0.0581	0.0332	0.0275	0.0490	0.0740	0.0373	0.0435	0.0536	0.0771	0.0529	0.0738	0.1185
NC_032115	Bivalve RNA virus G5	Insects	0.1016	0.0528	0.0477	0.0860	0.0564	0.0458	0.0301	0.0627	0.0675	0.0392	0.0375	0.0540	0.0627	0.0573	0.0827	0.1158
NC_032126	Livupivirus A	Others	0.0833	0.0677	0.0491	0.0617	0.0684	0.0729	0.0276	0.0847	0.0592	0.0502	0.0578	0.0470	0.0510	0.0627	0.0798	0.0770
NC_032222	Hubei picorna-like virus 82	Others	0.1286	0.0552	0.0744	0.0994	0.0889	0.0274	0.0217	0.0281	0.0755	0.0329	0.0406	0.0478	0.0645	0.0505	0.0603	0.1042
NC_032270/ NC_032271	Soybean latent spherical virus	Plants	0.0799	0.0420	0.0662	0.0792	0.0561	0.0471	0.0247	0.0580	0.0667	0.0508	0.0634	0.0615	0.0645	0.0461	0.0881	0.1058
NC_032480	Husavirus sp.	Vertebrates	0.0471	0.0556	0.0626	0.0548	0.0515	0.0572	0.0695	0.0592	0.0855	0.0616	0.0680	0.0756	0.0362	0.0631	0.0905	0.0618
NC_032804	Biomphalaria virus 1	Others	0.0970	0.0355	0.0465	0.0867	0.0633	0.0317	0.0114	0.0706	0.0608	0.0337	0.0337	0.0732	0.0444	0.0761	0.1098	0.1256
NC_032840	Biomphalaria virus 3	Others	0.0835	0.0472	0.0790	0.0734	0.0567	0.0341	0.0171	0.0500	0.0908	0.0393	0.0565	0.0759	0.0522	0.0372	0.1099	0.0968
NC_032978	Shuangao insect virus 8	Others	0.1125	0.0504	0.0467	0.1019	0.0540	0.0393	0.0314	0.0545	0.0691	0.0374	0.0351	0.0467	0.0759	0.0520	0.0752	0.1177
NC_033053	Hubei picorna-like virus 71	Others	0.1149	0.0719	0.0714	0.0856	0.0864	0.0413	0.0230	0.0472	0.0731	0.0403	0.0430	0.0457	0.0695	0.0444	0.0646	0.0777
NC_033116	Hubei picorna-like virus 77	Others	0.0987	0.0542	0.0377	0.0942	0.0605	0.0474	0.0206	0.0767	0.0480	0.0318	0.0308	0.0544	0.0777	0.0717	0.0758	0.1199
NC_033141	Hubei picorna-like virus 80	Others	0.1014	0.0553	0.0645	0.1012	0.0533	0.0278	0.0281	0.0505	0.0844	0.0282	0.0415	0.0530	0.0831	0.0482	0.0734	0.1060
NC_033152	Hubei picorna-like virus 81	Others	0.1035	0.0518	0.0654	0.0934	0.0695	0.0352	0.0170	0.0447	0.0731	0.0406	0.0479	0.0584	0.0681	0.0387	0.0897	0.1032
NC_033160	Hubei picorna-like virus 79	Others	0.1090	0.0631	0.0447	0.0954	0.0623	0.0438	0.0224	0.0766	0.0586	0.0290	0.0266	0.0391	0.0824	0.0692	0.0596	0.1182
NC_033212	Hubei picorna-like virus 78	Others	0.1052	0.0553	0.0629	0.0974	0.0637	0.0414	0.0188	0.0501	0.0750	0.0256	0.0341	0.0500	0.0769	0.0516	0.0690	0.1230
NC_033214	Hubei picorna-like virus 10	Others	0.1169	0.0590	0.0521	0.0944	0.0647	0.0343	0.0229	0.0497	0.0703	0.0305	0.0401	0.0553	0.0706	0.0478	0.0810	0.1105
NC_033456	Biomphalaria virus 2	Others	0.0896	0.0627	0.0538	0.1065	0.0566	0.0286	0.0289	0.0545	0.0642	0.0319	0.0338	0.0610	0.1022	0.0452	0.0745	0.1061
NC_033492/ NC_033493	Petunia chlorotic mottle virus	Plants	0.0942	0.0413	0.0713	0.0824	0.0601	0.0439	0.0213	0.0587	0.0735	0.0476	0.0603	0.0549	0.0614	0.0511	0.0834	0.0946
NC_033619	Helicoverpa armigera iflavirus	Insects	0.0993	0.0380	0.0617	0.1066	0.0387	0.0239	0.0249	0.0484	0.0618	0.0296	0.0351	0.0762	0.1059	0.0443	0.0810	0.1245
NC_033695	Enterovirus AN12	Vertebrates	0.0666	0.0677	0.0626	0.0596	0.0791	0.0750	0.0460	0.0623	0.0666	0.0619	0.0653	0.0526	0.0442	0.0577	0.0726	0.0600
NC_033793	Goose megrivirus	Vertebrates	0.0773	0.0567	0.0559	0.0638	0.0693	0.0689	0.0220	0.0836	0.0684	0.0426	0.0563	0.0509	0.0387	0.0755	0.0840	0.0860
NC_033818	Bat kunsagivirus	Vertebrates	0.0591	0.0607	0.0497	0.0574	0.0793	0.0875	0.0278	0.0784	0.0542	0.0560	0.0509	0.0595	0.0343	0.0690	0.0921	0.0842
NC_033820	Bat sapelovirus	Vertebrates	0.0688	0.0520	0.0781	0.0737	0.0826	0.0581	0.0099	0.0425	0.0683	0.0399	0.0621	0.0622	0.0531	0.0431	0.0822	0.1232
NC_033823	Bat iflavirus	Insects	0.0783	0.0474	0.0592	0.0915	0.0511	0.0394	0.0419	0.0592	0.0702	0.0524	0.0442	0.0605	0.0770	0.0524	0.0818	0.0936
NC_034206	Bakunsa virus	Vertebrates	0.0547	0.0556	0.0512	0.0590	0.0730	0.0905	0.0256	0.0840	0.0522	0.0548	0.0556	0.0545	0.0405	0.0722	0.0849	0.0918
NC_034214/ NC_034215	Peach rosette mosaic virus	Plants	0.0658	0.0425	0.0661	0.0748	0.0604	0.0502	0.0260	0.0661	0.0645	0.0548	0.0643	0.0571	0.0586	0.0553	0.0841	0.1095
NC_034217	Pityohyphantes rubrofasciatus iflavirus	Insects	0.1059	0.0555	0.0523	0.1010	0.0468	0.0375	0.0279	0.0551	0.0851	0.0317	0.0331	0.0522	0.0769	0.0426	0.0888	0.1077
NC_034245	Bovine rhinovirus 1	Vertebrates	0.0623	0.0801	0.0607	0.0445	0.0782	0.0598	0.0378	0.0600	0.0723	0.0549	0.0740	0.0638	0.0349	0.0410	0.0925	0.0831
NC_034267	Enterovirus goat	Vertebrates	0.0751	0.0625	0.0679	0.0649	0.0787	0.0710	0.0311	0.0545	0.0686	0.0529	0.0660	0.0569	0.0482	0.0491	0.0792	0.0735
NC_034381	Miniopterus schreibersii picornavirus 1	Vertebrates	0.0829	0.0755	0.0566	0.0513	0.0758	0.0699	0.0309	0.0814	0.0655	0.0477	0.0566	0.0465	0.0420	0.0650	0.0723	0.0801
NC_034384	Diamondback moth iflavirus	Insects	0.0727	0.0644	0.0717	0.0715	0.0634	0.0509	0.0402	0.0521	0.0776	0.0501	0.0623	0.0604	0.0667	0.0411	0.0761	0.0787
NC_034385	Cosavirus F	Vertebrates	0.0860	0.0666	0.0651	0.0685	0.0736	0.0663	0.0176	0.0696	0.0699	0.0448	0.0541	0.0482	0.0568	0.0494	0.0801	0.0835
NC_034453	Ferret parechovirus	Vertebrates	0.0964	0.0604	0.0546	0.0780	0.0838	0.0403	0.0150	0.0688	0.0654	0.0464	0.0463	0.0529	0.0439	0.0606	0.0953	0.0919
NC_034568	Picorna-like virus AWando15	Others	0.1013	0.0478	0.0475	0.0998	0.0490	0.0297	0.0218	0.0650	0.0604	0.0254	0.0364	0.0577	0.0857	0.0626	0.0743	0.1356
NC_034617	Harrier picornavirus 1	Vertebrates	0.0629	0.0560	0.0570	0.0679	0.0578	0.0649	0.0249	0.0799	0.0664	0.0438	0.0631	0.0543	0.0567	0.0629	0.0826	0.0989
NC_034971	Canine kobuvirus	Vertebrates	0.0567	0.0719	0.0354	0.0381	0.0791	0.1422	0.0550	0.0945	0.0461	0.0645	0.0543	0.0439	0.0203	0.0921	0.0642	0.0415
NC_035110	Fur seal picorna-like virus	Vertebrates	0.0968	0.0540	0.0451	0.0814	0.0609	0.0492	0.0393	0.0694	0.0595	0.0423	0.0414	0.0533	0.0601	0.0731	0.0707	0.1035
NC_035115	Apis dicistrovirus	Insects	0.0926	0.0435	0.0456	0.0947	0.0535	0.0322	0.0207	0.0617	0.0647	0.0343	0.0389	0.0630	0.0656	0.0581	0.0957	0.1352
NC_035184	Big Sioux River virus	Insects	0.0969	0.0653	0.0586	0.0870	0.0584	0.0386	0.0397	0.0537	0.0690	0.0401	0.0363	0.0575	0.0836	0.0462	0.0683	0.1006
NC_035198	Aimelvirus 2	Vertebrates	0.0821	0.0722	0.0556	0.0607	0.0744	0.0589	0.0222	0.0823	0.0710	0.0394	0.0540	0.0488	0.0428	0.0675	0.0814	0.0869
NC_035214/ NC_035219	Lettuce necrotic leaf curl virus	Plants	0.0687	0.0577	0.0701	0.0649	0.0790	0.0469	0.0270	0.0614	0.0667	0.0525	0.0560	0.0622	0.0471	0.0572	0.0842	0.0982
NC_035218/ NC_035220	Motherwort yellow mottle virus	Plants	0.0853	0.0538	0.0600	0.0727	0.0743	0.0444	0.0233	0.0645	0.0668	0.0485	0.0521	0.0556	0.0454	0.0599	0.0877	0.1056
NC_035455	Solenopsis invicta virus 4	Others	0.1215	0.0537	0.0521	0.1102	0.0632	0.0304	0.0193	0.0517	0.0727	0.0321	0.0328	0.0416	0.0802	0.0483	0.0750	0.1149
NC_035457	Myrmica scabrinodis virus 1	Others	0.1129	0.0556	0.0563	0.1068	0.0682	0.0464	0.0252	0.0517	0.0696	0.0306	0.0331	0.0414	0.0808	0.0590	0.0601	0.1023
NC_035779	Falcon picornavirus	Vertebrates	0.0861	0.0402	0.0594	0.0844	0.0599	0.0575	0.0185	0.0595	0.0687	0.0502	0.0595	0.0490	0.0554	0.0476	0.0900	0.1140
NC_035798	Tioga picorna-like virus 1	Others	0.0762	0.0634	0.0543	0.0798	0.0825	0.0493	0.0426	0.0589	0.0698	0.0470	0.0432	0.0560	0.0452	0.0736	0.0759	0.0824
NC_036389	Chequa iflavirus	Insects	0.0725	0.0305	0.0639	0.0951	0.0311	0.0287	0.0273	0.0628	0.0632	0.0410	0.0453	0.0800	0.0952	0.0497	0.0928	0.1208
MT079817	Hovenia dulcis associated virus 1	Unknow	0.0914	0.0560	0.0679	0.0973	0.0559	0.0363	0.0277	0.0509	0.0769	0.0336	0.0376	0.0566	0.0885	0.0448	0.0714	0.1071
MT079818	Hovenia dulcis associated virus 2	Unknow	0.0966	0.0541	0.0523	0.0929	0.0557	0.0421	0.0269	0.0621	0.0693	0.0313	0.0377	0.0533	0.0743	0.0592	0.0748	0.1175
